# Supplementary material for: Hydrogen Sulfide Alleviates Manganese Stress in Arabidopsis
Source: Int J Mol Sci. 2022 May 2;23(9):5046. doi: 10.3390/ijms23095046 (PMC9101000; doi:10.3390/ijms23095046)
Supplement: Supplementary file 1 [file ijms-23-05046-s001.zip]

Archive with 1 entries (1 files):
- ijms-1597068-supplementary.pdf
